# Supplementary material for: Cancer Biomarkers from Genome-Scale DNA Methylation: Comparison of Evolutionary and Semantic Analysis Methods
Source: Microarrays (Basel). 2015 Nov 27;4(4):647–70. doi: 10.3390/microarrays4040647 (PMC4996413; doi:10.3390/microarrays4040647)
Supplement: Supplementary File 1 [file microarrays-04-00647-s001.zip]

Archive with 2 entries (2 files):
- microarrays-99114 Tables S1-S9 and Figure S1.pdf
- microarrays-99114 Tables S10,S11.xlsx
